# Supplementary material for: Morphine Does Not Affect Myocardial Salvage in ST-Segment Elevation Myocardial Infarction
Source: PLoS One. 2017 Jan 12;12(1):e0170115. doi: 10.1371/journal.pone.0170115 (PMC5231339; doi:10.1371/journal.pone.0170115)
Supplement: S1 Dataset — (XLSX) [file pone.0170115.s001.xlsx]

## Sheet: Sheet1
Morp	LastDay	MACE	MACEDay	Deat	DeatD	CVD	CVDd	MI	MId	CVA	CVADay	CABG	CABGd	Revasc	RevascD
0	2143	0	2143	0	2143	0	2143	0	2143	0	2143	0	2143	0	2143
0	1800	1	1800	1	1800	0	1800	0	1800	0	1800	0	1800	0	1800
0	2141	0	2141	0	2141	0	2141	0	2141	0	2141	0	2141	0	2141
0	1962	0	1962	0	1962	0	1962	0	1962	0	1962	0	1962	0	1962
0	1374	0	1374	0	1374	0	1374	0	1374	0	1374	0	1374	0	1374
1	1957	0	1957	0	1957	0	1957	0	1957	0	1957	0	1957	0	1957
1	1897	0	1897	0	1897	0	1897	0	1897	0	1897	0	1897	0	1897
0	21	0	21	0	21	0	21	0	21	0	21	0	21	0	21
1	1915	0	1915	0	1915	0	1915	0	1915	0	1915	0	1915	0	1915
1	1812	0	1812	0	1812	0	1812	0	1812	0	1812	0	1812	0	1812
1	587	0	587	0	587	0	587	0	587	0	587	0	587	0	587
1	1824	0	1824	0	1824	0	1824	0	1824	0	1824	0	1824	0	1824
0	1555	0	1555	0	1555	0	1555	0	1555	0	1555	0	1555	0	1555
0	1789	0	1789	0	1789	0	1789	0	1789	0	1789	0	1789	0	1789
0	1693	0	1693	0	1693	0	1693	0	1693	0	1693	0	1693	0	1693
1	1693	0	1693	0	1693	0	1693	0	1693	0	1693	0	1693	0	1693
0	1397	0	1397	0	1397	0	1397	0	1397	0	1397	0	1397	0	1397
1	1738	0	1738	0	1738	0	1738	0	1738	0	1738	0	1738	0	1738
1	1704	0	1704	0	1704	0	1704	0	1704	0	1704	0	1704	0	1704
1	1674	0	1674	0	1674	0	1674	0	1674	0	1674	0	1674	0	1674
0	1372	1	142	0	1372	0	1372	0	1372	0	1372	0	1372	0	1372
0	886	1	886	1	886	0	886	0	886	0	886	0	886	0	886
1	1576	0	1576	0	1576	0	1576	0	1576	0	1576	0	1576	0	1576
0	1586	0	1586	0	1586	0	1586	0	1586	0	1586	0	1586	0	1586
1	1651	0	1651	0	1651	0	1651	0	1651	0	1651	0	1651	0	1651
0	1649	0	1649	0	1649	0	1649	0	1649	0	1649	0	1649	0	1649
0	1545	0	1545	0	1545	0	1545	0	1545	0	1545	0	1545	0	1545
0	1585	0	1585	0	1585	0	1585	0	1585	0	1585	0	1585	0	1585
0	1621	0	1621	0	1621	0	1621	0	1621	0	1621	0	1621	0	1621
0	217	1	217	1	217	0	217	0	217	0	217	0	217	0	217
0	1494	0	1494	0	1494	0	1494	0	1494	0	1494	0	1494	0	1494
1	1601	0	1601	0	1601	0	1601	0	1601	0	1601	0	1601	0	1601
1	1518	0	1518	0	1518	0	1518	0	1518	0	1518	0	1518	0	1518
1	1590	1	233	0	1590	0	1590	1	1295	0	1590	0	1590	1	233
0	1436	0	1436	0	1436	0	1436	0	1436	0	1436	0	1436	0	1436
0	1509	0	1509	0	1509	0	1509	0	1509	0	1509	0	1509	0	1509
1	1480	1	417	0	1480	0	1480	0	1480	0	1480	0	1480	0	1480
0	1528	0	1528	0	1528	0	1528	0	1528	0	1528	0	1528	0	1528
0	1184	0	1184	0	1184	0	1184	0	1184	0	1184	0	1184	0	1184
0	1416	0	1416	0	1416	0	1416	0	1416	0	1416	0	1416	0	1416
0	1409	0	1409	0	1409	0	1409	0	1409	0	1409	0	1409	0	1409
0	1400	0	1400	0	1400	0	1400	0	1400	0	1400	0	1400	0	1400
0	1420	0	1420	0	1420	0	1420	0	1420	0	1420	0	1420	0	1420
0	1498	0	1498	0	1498	0	1498	0	1498	0	1498	0	1498	0	1498
1	1454	0	1454	0	1454	0	1454	0	1454	0	1454	0	1454	0	1454
0	1451	0	1451	0	1451	0	1451	0	1451	0	1451	0	1451	0	1451
0	1468	0	1468	0	1468	0	1468	0	1468	0	1468	0	1468	0	1468
1	1361	0	1361	0	1361	0	1361	0	1361	0	1361	0	1361	0	1361
0	1417	0	1417	0	1417	0	1417	0	1417	0	1417	0	1417	0	1417
1	1417	0	1417	0	1417	0	1417	0	1417	0	1417	0	1417	0	1417
1	1436	0	1436	0	1436	0	1436	0	1436	0	1436	0	1436	0	1436
0	385	0	385	0	385	0	385	0	385	0	385	0	385	0	385
0	1461	0	1461	0	1461	0	1461	0	1461	0	1461	0	1461	0	1461
0	6	1	6	1	6	1	6	0	6	0	6	0	6	0	6
0	1379	0	1379	0	1379	0	1379	0	1379	0	1379	0	1379	0	1379
1	1325	0	1325	0	1325	0	1325	0	1325	0	1325	0	1325	0	1325
0	1451	0	1451	0	1451	0	1451	0	1451	0	1451	0	1451	0	1451
1	39	0	39	0	39	0	39	0	39	0	39	0	39	0	39
1	1424	1	778	0	1424	0	1424	0	1424	0	1424	0	1424	1	778
0	1398	1	1194	0	1398	0	1398	0	1398	0	1398	0	1398	1	1194
0	1406	0	1406	0	1406	0	1406	0	1406	0	1406	0	1406	0	1406
0	1300	0	1300	0	1300	0	1300	0	1300	0	1300	0	1300	0	1300
0	1290	0	1290	0	1290	0	1290	0	1290	0	1290	0	1290	0	1290
0	1223	0	1223	0	1223	0	1223	0	1223	0	1223	0	1223	0	1223
0	1291	0	1291	0	1291	0	1291	0	1291	0	1291	0	1291	0	1291
0	1345	1	6	0	1345	0	1345	1	6	0	1345	0	1345	1	6
0	1388	0	1388	0	1388	0	1388	0	1388	0	1388	0	1388	0	1388
1	1284	0	1284	0	1284	0	1284	0	1284	0	1284	0	1284	0	1284
0	1347	1	70	0	1347	0	1347	0	1347	0	1347	1	70	1	70
0	1372	0	1372	0	1372	0	1372	0	1372	0	1372	0	1372	0	1372
0	1005	0	1005	0	1005	0	1005	0	1005	0	1005	0	1005	0	1005
1	1345	0	1345	0	1345	0	1345	0	1345	0	1345	0	1345	0	1345
0	243	0	243	0	243	0	243	0	243	0	243	0	243	0	243
1	1325	1	1294	0	1325	0	1325	0	1325	1	1294	0	1325	0	1325
0	1297	0	1297	0	1297	0	1297	0	1297	0	1297	0	1297	0	1297
0	1230	1	771	0	1230	0	1230	0	1230	0	1230	0	1230	0	1230
0	551	0	551	0	551	0	551	0	551	0	551	0	551	0	551
1	876	0	876	0	876	0	876	0	876	0	876	0	876	0	876
1	1286	0	1286	0	1286	0	1286	0	1286	0	1286	0	1286	0	1286
1	1337	0	1337	0	1337	0	1337	0	1337	0	1337	0	1337	0	1337
0	1313	0	1313	0	1313	0	1313	0	1313	0	1313	0	1313	0	1313
1	1253	0	1253	0	1253	0	1253	0	1253	0	1253	0	1253	0	1253
0	408	0	408	0	408	0	408	0	408	0	408	0	408	0	408
0	1255	1	8	0	1255	0	1255	1	8	0	1255	0	1255	1	8
1	1096	0	1096	0	1096	0	1096	0	1096	0	1096	0	1096	0	1096
1	1248	0	1248	0	1248	0	1248	0	1248	0	1248	0	1248	0	1248
1	1119	0	1119	0	1119	0	1119	0	1119	0	1119	0	1119	0	1119
1	1162	0	1162	0	1162	0	1162	0	1162	0	1162	0	1162	0	1162
0	1100	0	1100	0	1100	0	1100	0	1100	0	1100	0	1100	0	1100
0	1084	0	1084	0	1084	0	1084	0	1084	0	1084	0	1084	0	1084
0	1040	0	1040	0	1040	0	1040	0	1040	0	1040	0	1040	0	1040
1	1155	0	1155	0	1155	0	1155	0	1155	0	1155	0	1155	0	1155
1	1164	0	1164	0	1164	0	1164	0	1164	0	1164	0	1164	0	1164
1	1118	1	7	0	1118	0	1118	0	1118	0	1118	1	13	1	13
1	1165	0	1165	0	1165	0	1165	0	1165	0	1165	0	1165	0	1165
0	1152	0	1152	0	1152	0	1152	0	1152	0	1152	0	1152	0	1152
0	1150	1	101	0	1150	0	1150	0	1150	1	101	0	1150	1	0
0	361	0	361	0	361	0	361	0	361	0	361	0	361	0	361
0	1131	0	1131	0	1131	0	1131	0	1131	0	1131	0	1131	0	1131
1	62	1	63	1	63	0	62	0	62	0	62	0	62	0	62
1	428	0	428	0	428	0	428	0	428	0	428	0	428	0	428
1	1182	0	1182	0	1182	0	1182	0	1182	0	1182	0	1182	0	1182
1	1178	0	1178	0	1178	0	1178	0	1178	0	1178	0	1178	0	1178
0	3	0	3	0	3	0	3	0	3	0	3	0	3	0	3
0	1067	0	1067	0	1067	0	1067	0	1067	0	1067	0	1067	0	1067
1	1128	0	1128	0	1128	0	1128	0	1128	0	1128	0	1128	0	1128
0	1114	0	1114	0	1114	0	1114	0	1114	0	1114	0	1114	0	1114
0	1152	0	1152	0	1152	0	1152	0	1152	0	1152	0	1152	0	1152
0	1028	0	1028	0	1028	0	1028	0	1028	0	1028	0	1028	0	1028
0	1047	0	1047	0	1047	0	1047	0	1047	0	1047	0	1047	0	1047
1	471	0	471	0	471	0	471	0	471	0	471	0	471	0	471
0	1170	0	1170	0	1170	0	1170	0	1170	0	1170	0	1170	0	1170
1	1120	0	1120	0	1120	0	1120	0	1120	0	1120	0	1120	0	1120
0	908	0	908	0	908	0	908	0	908	0	908	0	908	0	908
0	1081	1	195	0	1081	0	1081	0	1081	0	1081	0	1081	1	195
0	1143	0	1143	0	1143	0	1143	0	1143	0	1143	0	1143	0	1143
0	352	0	352	0	352	0	352	0	352	0	352	0	352	0	352
0	1114	0	1114	0	1114	0	1114	0	1114	0	1114	0	1114	0	1114
1	405	0	405	0	405	0	405	0	405	0	405	0	405	0	405
0	1064	0	1064	0	1064	0	1064	0	1064	0	1064	0	1064	0	1064
0	1085	0	1085	0	1085	0	1085	0	1085	0	1085	0	1085	0	1085
1	1041	0	1041	0	1041	0	1041	0	1041	0	1041	0	1041	0	1041
0	984	0	984	0	984	0	984	0	984	0	984	0	984	0	984
1	1049	0	1049	0	1049	0	1049	0	1049	0	1049	0	1049	0	1049
1	1072	0	1072	0	1072	0	1072	0	1072	0	1072	0	1072	0	1072
1	848	0	848	0	848	0	848	0	848	0	848	0	848	0	848
0	889	0	889	0	889	0	889	0	889	0	889	0	889	0	889
0	1073	0	1073	0	1073	0	1073	0	1073	0	1073	0	1073	0	1073
1	425	0	425	0	425	0	425	0	425	0	425	0	425	0	425
1	1045	0	1045	0	1045	0	1045	0	1045	0	1045	0	1045	0	1045
0	1011	0	1011	0	1011	0	1011	0	1011	0	1011	0	1011	0	1011
0	912	0	912	0	912	0	912	0	912	0	912	0	912	0	912
0	1034	0	1034	0	1034	0	1034	0	1034	0	1034	0	1034	0	1034
0	927	0	927	0	927	0	927	0	927	0	927	0	927	0	927
1	986	0	986	0	986	0	986	0	986	0	986	0	986	0	986
1	387	0	387	0	387	0	387	0	387	0	387	0	387	0	387
1	1011	0	1011	0	1011	0	1011	0	1011	0	1011	0	1011	0	1011
1	543	0	543	0	543	0	543	0	543	0	543	0	543	0	543
0	944	0	944	0	944	0	944	0	944	0	944	0	944	0	944
0	923	0	923	0	923	0	923	0	923	0	923	0	923	0	923
1	33	0	33	0	33	0	33	0	33	0	33	0	33	0	33
0	975	0	975	0	975	0	975	0	975	0	975	0	975	0	975
0	804	0	804	0	804	0	804	0	804	0	804	0	804	0	804
0	927	0	927	0	927	0	927	0	927	0	927	0	927	0	927
0	962	0	962	0	962	0	962	0	962	0	962	0	962	0	962
0	844	0	844	0	844	0	844	0	844	0	844	0	844	0	844
0	952	0	952	0	952	0	952	0	952	0	952	0	952	0	952
0	934	0	934	0	934	0	934	0	934	0	934	0	934	0	934
0	953	1	506	0	953	0	953	0	953	0	953	1	510	1	506
1	878	0	878	0	878	0	878	0	878	0	878	0	878	0	878
0	174	1	72	1	175	0	174	0	174	0	174	0	174	0	174
1	847	0	847	0	847	0	847	0	847	0	847	0	847	0	847
0	910	0	910	0	910	0	910	0	910	0	910	0	910	0	910
0	768	0	768	0	768	0	768	0	768	0	768	0	768	0	768
0	368	0	368	0	368	0	368	0	368	0	368	0	368	0	368
0	4	0	4	0	4	0	4	0	4	0	4	0	4	0	4
1	776	0	776	0	776	0	776	0	776	0	776	0	776	0	776
0	843	0	843	0	843	0	843	0	843	0	843	0	843	0	843
0	846	1	296	0	846	0	846	0	846	0	846	0	846	1	296
0	919	0	919	0	919	0	919	0	919	0	919	0	919	0	919
1	792	0	792	0	792	0	792	0	792	0	792	0	792	0	792
1	772	0	772	0	772	0	772	0	772	0	772	0	772	0	772
0	849	1	102	0	849	0	849	0	849	0	849	0	849	1	102
1	868	0	868	0	868	0	868	0	868	0	868	0	868	0	868
0	790	0	790	0	790	0	790	0	790	0	790	0	790	0	790
0	836	0	836	0	836	0	836	0	836	0	836	0	836	0	836
1	706	0	706	0	706	0	706	0	706	0	706	0	706	0	706
0	845	0	845	0	845	0	845	0	845	0	845	0	845	0	845
0	865	0	865	0	865	0	865	0	865	0	865	0	865	0	865
0	796	0	796	0	796	0	796	0	796	0	796	0	796	0	796
1	856	0	856	0	856	0	856	0	856	0	856	0	856	0	856
0	801	1	307	0	801	0	801	0	801	0	801	0	801	1	767
0	807	0	807	0	807	0	807	0	807	0	807	0	807	0	807
0	843	0	843	0	843	0	843	0	843	0	843	0	843	0	843
0	764	0	764	0	764	0	764	0	764	0	764	0	764	0	764
0	726	0	726	0	726	0	726	0	726	0	726	0	726	0	726
0	400	0	400	0	400	0	400	0	400	0	400	0	400	0	400
0	811	0	811	0	811	0	811	0	811	0	811	0	811	0	811
1	772	0	772	0	772	0	772	0	772	0	772	0	772	0	772
0	746	0	746	0	746	0	746	0	746	0	746	0	746	0	746
0	771	0	771	0	771	0	771	0	771	0	771	0	771	0	771
0	760	0	760	0	760	0	760	0	760	0	760	0	760	0	760
0	657	0	657	0	657	0	657	0	657	0	657	0	657	0	657
0	713	0	713	0	713	0	713	0	713	0	713	0	713	0	713
1	25	1	25	1	25	0	25	0	25	0	25	0	25	0	25
0	418	0	418	0	418	0	418	0	418	0	418	0	418	0	418
0	611	0	611	0	611	0	611	0	611	0	611	0	611	0	611
1	729	0	729	0	729	0	729	0	729	0	729	0	729	0	729
1	556	0	556	0	556	0	556	0	556	0	556	0	556	0	556
1	557	0	557	0	557	0	557	0	557	0	557	0	557	0	557
0	451	0	451	0	451	0	451	0	451	0	451	0	451	0	451
1	575	0	575	0	575	0	575	0	575	0	575	0	575	0	575
0	422	0	422	0	422	0	422	0	422	0	422	0	422	0	422
0	387	0	387	0	387	0	387	0	387	0	387	0	387	0	387
1	644	0	644	0	644	0	644	0	644	0	644	0	644	0	644
0	543	1	113	0	543	0	543	0	543	0	543	0	543	1	113
0	584	0	584	0	584	0	584	0	584	0	584	0	584	0	584
0	590	0	590	0	590	0	590	0	590	0	590	0	590	0	590
0	573	0	573	0	573	0	573	0	573	0	573	0	573	0	573
0	544	0	544	0	544	0	544	0	544	0	544	0	544	0	544
0	619	0	619	0	619	0	619	0	619	0	619	0	619	0	619
0	559	0	559	0	559	0	559	0	559	0	559	0	559	0	559
0	574	0	574	0	574	0	574	0	574	0	574	0	574	0	574
0	400	1	368	0	400	0	400	0	400	1	368	0	400	0	400
0	367	0	367	0	367	0	367	0	367	0	367	0	367	0	367
0	586	0	586	0	586	0	586	0	586	0	586	0	586	0	586
0	128	1	11	0	128	0	128	1	11	0	128	0	128	0	128
1	586	0	586	0	586	0	586	0	586	0	586	0	586	0	586
0	554	0	554	0	554	0	554	0	554	0	554	0	554	0	554
0	549	0	549	0	549	0	549	0	549	0	549	0	549	0	549
0	502	0	502	0	502	0	502	0	502	0	502	0	502	0	502
0	585	0	585	0	585	0	585	0	585	0	585	0	585	0	585
0	547	0	547	0	547	0	547	0	547	0	547	0	547	0	547
0	382	0	382	0	382	0	382	0	382	0	382	0	382	0	382
0	549	1	549	0	549	0	549	1	549	0	549	0	549	1	549
0	410	0	410	0	410	0	410	0	410	0	410	0	410	0	410
0	453	1	67	0	453	0	453	0	453	0	453	0	453	1	67
0	545	0	545	0	545	0	545	0	545	0	545	0	545	0	545
0	501	0	501	0	501	0	501	0	501	0	501	0	501	0	501
0	465	0	465	0	465	0	465	0	465	0	465	0	465	0	465
0	424	0	424	0	424	0	424	0	424	0	424	0	424	0	424
0	446	0	446	0	446	0	446	0	446	0	446	0	446	0	446
0	497	0	497	0	497	0	497	0	497	0	497	0	497	0	497
0	476	0	476	0	476	0	476	0	476	0	476	0	476	0	476
0	476	0	476	0	476	0	476	0	476	0	476	0	476	0	476
0	398	0	398	0	398	0	398	0	398	0	398	0	398	0	398
1	483	0	483	0	483	0	483	0	483	0	483	0	483	0	483
0	5	0	5	0	5	0	5	0	5	0	5	0	5	0	5
1	294	0	294	0	294	0	294	0	294	0	294	0	294	0	294
0	414	0	414	0	414	0	414	0	414	0	414	0	414	0	414
1	377	0	377	0	377	0	377	0	377	0	377	0	377	0	377
1	335	0	335	0	335	0	335	0	335	0	335	0	335	0	335
0	318	0	318	0	318	0	318	0	318	0	318	0	318	0	318
1	397	0	397	0	397	0	397	0	397	0	397	0	397	0	397
1	215	0	215	0	215	0	215	0	215	0	215	0	215	0	215
0	349	0	349	0	349	0	349	0	349	0	349	0	349	0	349
0	400	0	400	0	400	0	400	0	400	0	400	0	400	0	400
0	315	0	315	0	315	0	315	0	315	0	315	0	315	0	315
0	389	0	389	0	389	0	389	0	389	0	389	0	389	0	389
0	325	0	325	0	325	0	325	0	325	0	325	0	325	0	325
0	349	0	349	0	349	0	349	0	349	0	349	0	349	0	349
0	298	0	298	0	298	0	298	0	298	0	298	0	298	0	298
0	62	0	62	0	62	0	62	0	62	0	62	0	62	0	62
0	187	0	187	0	187	0	187	0	187	0	187	0	187	0	187
0	262	0	262	0	262	0	262	0	262	0	262	0	262	0	262
0	334	0	334	0	334	0	334	0	334	0	334	0	334	0	334
1	331	0	331	0	331	0	331	0	331	0	331	0	331	0	331
1	342	0	342	0	342	0	342	0	342	0	342	0	342	0	342
1	311	0	311	0	311	0	311	0	311	0	311	0	311	0	311
0	275	0	275	0	275	0	275	0	275	0	275	0	275	0	275
0	315	0	315	0	315	0	315	0	315	0	315	0	315	0	315
0	7	0	7	0	7	0	7	0	7	0	7	0	7	0	7
1	209	0	209	0	209	0	209	0	209	0	209	0	209	0	209
0	305	0	305	0	305	0	305	0	305	0	305	0	305	0	305
1	37	1	239	0	37	0	37	0	37	0	37	0	37	0	37
1	197	0	197	0	197	0	197	0	197	0	197	0	197	0	197
0	253	0	253	0	253	0	253	0	253	0	253	0	253	0	253
0	256	0	256	0	256	0	256	0	256	0	256	0	256	0	256
1	269	0	269	0	269	0	269	0	269	0	269	0	269	0	269
0	186	0	186	0	186	0	186	0	186	0	186	0	186	0	186
0	260	0	260	0	260	0	260	0	260	0	260	0	260	0	260
0	233	0	233	0	233	0	233	0	233	0	233	0	233	0	233
0	202	0	202	0	202	0	202	0	202	0	202	0	202	0	202
1	220	0	220	0	220	0	220	0	220	0	220	0	220	0	220
0	235	0	235	0	235	0	235	0	235	0	235	0	235	0	235
0	201	0	201	0	201	0	201	0	201	0	201	0	201	0	201
0	241	1	7	0	241	0	241	1	7	0	241	0	241	0	241
1	108	0	108	0	108	0	108	0	108	0	108	0	108	0	108
0	224	0	224	0	224	0	224	0	224	0	224	0	224	0	224
0	222	0	222	0	222	0	222	0	222	0	222	0	222	0	222
1	152	0	152	0	152	0	152	0	152	0	152	0	152	0	152
0	202	0	202	0	202	0	202	0	202	0	202	0	202	0	202
0	179	0	179	0	179	0	179	0	179	0	179	0	179	0	179
0	113	0	113	0	113	0	113	0	113	0	113	0	113	0	113
0	87	0	87	0	87	0	87	0	87	0	87	0	87	0	87
0	153	0	153	0	153	0	153	0	153	0	153	0	153	0	153
0	75	0	75	0	75	0	75	0	75	0	75	0	75	0	75
0	167	0	167	0	167	0	167	0	167	0	167	0	167	0	167
0	115	0	115	0	115	0	115	0	115	0	115	0	115	0	115
1	83	0	83	0	83	0	83	0	83	0	83	0	83	0	83
0	96	0	96	0	96	0	96	0	96	0	96	0	96	0	96
0	326	1	79	0	326	0	326	0	326	0	326	0	326	1	79
0	166	0	166	0	166	0	166	0	166	0	166	0	166	0	166
0	266	0	266	0	266	0	266	0	266	0	266	0	266	0	266
0	171	0	171	0	171	0	171	0	171	0	171	0	171	0	171
1	173	0	173	0	173	0	173	0	173	0	173	0	173	0	173
0	180	0	180	0	180	0	180	0	180	0	180	0	180	0	180
0	194	0	194	0	194	0	194	0	194	0	194	0	194	0	194
0	160	0	160	0	160	0	160	0	160	0	160	0	160	0	160
1	199	0	199	0	199	0	199	0	199	0	199	0	199	0	199
0	174	0	174	0	174	0	174	0	174	0	174	0	174	0	174
0	113	1	5	0	113	0	113	0	113	0	113	0	113	1	5
1	131	0	131	0	131	0	131	0	131	0	131	0	131	0	131
0	88	0	88	0	88	0	88	0	88	0	88	0	88	0	88
0	106	0	106	0	106	0	106	0	106	0	106	0	106	0	106
0	120	0	120	0	120	0	120	0	120	0	120	0	120	0	120
1	116	0	116	0	116	0	116	0	116	0	116	0	116	0	116
0	83	0	83	0	83	0	83	0	83	0	83	0	83	0	83
0	117	0	117	0	117	0	117	0	117	0	117	0	117	0	117
0	89	0	89	0	89	0	89	0	89	0	89	0	89	0	89
1	85	0	85	0	85	0	85	0	85	0	85	0	85	0	85
1	86	0	86	0	86	0	86	0	86	0	86	0	86	0	86
0	30	0	30	0	30	0	30	0	30	0	30	0	30	0	30
0	95	0	95	0	95	0	95	0	95	0	95	0	95	0	95
0	84	1	3	0	84	0	84	0	84	0	84	0	84	1	3
1	87	0	87	0	87	0	87	0	87	0	87	0	87	0	87
1	58	0	58	0	58	0	58	0	58	0	58	0	58	0	58
